# Supplementary material for: Evaluation of Non-Invasive Gargle Lavage Sampling for the Detection of SARS-CoV-2 Using rRT-PCR or Antigen Assay
Source: Viruses. 2022 Dec 19;14(12):2829. doi: 10.3390/v14122829 (PMC9786102; doi:10.3390/v14122829)
Supplement: Supplementary file 1 [file viruses-14-02829-s001.zip]

Archive with 4 entries (3 files):
- Supplementary Files/
- Supplementary Files/Figure S1.pdf
- Supplementary Files/Figure S2.pdf
- Supplementary Files/Table S1.pdf
